# Supplementary material for: Dietary manipulation of the gut microbiome in inflammatory bowel disease patients: Pilot study
Source: Gut Microbes. 2022 Mar 20;14(1):2046244. doi: 10.1080/19490976.2022.2046244 (PMC8942410; doi:10.1080/19490976.2022.2046244)
Supplement: Supplemental Material [file KGMI_A_2046244_SM7064.zip]

Archive with 5 entries (5 files):
- 20211209_Supplementary Figures Legends.docx
- 20211209_SUPPLEMENTARY TABLES.docx
- suppl_fig 1_new.pdf.pdf
- suppl_fig 2.pdf.pdf
- suppl_fig 3_new.pdf.pdf
